# Supplementary material for: Effect of Pulsed Electric Fields on the Lipidomic Profile of Lipid Extracted from Hoki Fish Male Gonad
Source: Foods. 2022 Feb 21;11(4):610. doi: 10.3390/foods11040610 (PMC8871228; doi:10.3390/foods11040610)
Supplement: Supplementary file 1 [file foods-11-00610-s001.zip]

Archive with 1 entries (1 files):
- foods-1576373-supplementary.pdf
